# Supplementary material for: Systematics of the seed beetle genus Decellebruchus Borowiec, 1987 (Coleoptera, Bruchidae)
Source: Zookeys. 2016 Apr 11;(579):59–81. doi: 10.3897/zookeys.579.7716 (PMC4829969; doi:10.3897/zookeys.579.7716)
Supplement: XML Treatment for Decellebruchus [file zookeys.579.7716-treatment1.xml]

<!DOCTYPE tp:taxon-treatment
  PUBLIC "-//TaxonX//DTD Taxonomic Treatment Publishing DTD v0 20100105//EN" "tax-treatment-NSO.dtd">
<tp:taxon-treatment xmlns:tp="http://www.plazi.org/taxpub"><tp:treatment-meta><kwd-group><label>Taxon classification</label><kwd><named-content content-type="kingdom">Animalia</named-content></kwd><kwd><named-content content-type="order">Coleoptera</named-content></kwd><kwd><named-content content-type="family">Bruchidae</named-content></kwd></kwd-group><mixed-citation publication-type="journal"><person-group><name><surname>Nápoles</surname><given-names>Jesús Romero</given-names></name></person-group><article-title>Systematics of the seed beetle genus <italic><tp:taxon-name><tp:taxon-name-part taxon-name-part-type="genus">Decellebruchus</tp:taxon-name-part></tp:taxon-name></italic> Borowiec, 1987 (<tp:taxon-name><tp:taxon-name-part taxon-name-part-type="order">Coleoptera</tp:taxon-name-part></tp:taxon-name>, <tp:taxon-name><tp:taxon-name-part taxon-name-part-type="family">Bruchidae</tp:taxon-name-part></tp:taxon-name>)</article-title><source>Zookeys</source><day>11</day><month>4</month><year>2016</year><volume>2016</volume><issue>579</issue><fpage>59</fpage><lpage>81</lpage><pub-id pub-id-type="doi">10.3897/zookeys.579.7716</pub-id></mixed-citation></tp:treatment-meta><tp:nomenclature><tp:taxon-name>
            <tp:taxon-name-part taxon-name-part-type="genus">Decellebruchus</tp:taxon-name-part>
          </tp:taxon-name><tp:taxon-authority>Borowiec</tp:taxon-authority><tp:nomenclature-citation-list><tp:nomenclature-citation><tp:taxon-name><tp:taxon-name-part taxon-name-part-type="genus">Decellebruchus</tp:taxon-name-part></tp:taxon-name><comment> Borowiec, 1987: 149.</comment></tp:nomenclature-citation></tp:nomenclature-citation-list></tp:nomenclature><tp:treatment-sec sec-type="Description"><title>Description.</title><p>
            <bold>Male. Vestiture</bold>: Moderately dense or dense, variegated; front coxa with a wide tuft of white setae. Body oval and stout. <bold>Head</bold>: Short, strongly constricted behind eyes, postocular lobe very short; eyes bulging, deeply emarginate; frons narrow, with sharp median carina; antennae pectinate from 4<sup>th</sup> or 5<sup>th</sup> segment. <bold>Prothorax</bold>: Pronotum subconical, without lateral carina; disc convex, slightly gibbous before scutellum and with shallow median channel; prosternal process narrow, triangular, acute. <bold>Meso- and metathorax</bold>: Scutellum square, bidentate apically; elytral striae regular; striae 4 and 5 abbreviated basally by tubercle. <bold>Legs</bold>: Metacoxa densely punctate; hind femur moderately swollen, ventral carinae obsolete. Internal ventral margin with small subapical spine, often followed by two smaller spines; hind tibia straight, enlarged, with complete or incomplete set of carinae, mucro longer than lateral coronal denticle. <bold>Abdomen</bold>: More or less telescoped, fifth sternite deeply emarginated; pygidium vertical. <bold>Genitalia</bold>: <!--PageBreak-->Internal sac of male genitalia lined with fine spines with or without sclerites; ventral valve deeply arcuate. <bold>Female.</bold> Similar to male, except antenna not pectinate, eyes less bulging, pygidium subvertical, last abdominal sternite not emarginated.</p></tp:treatment-sec></tp:taxon-treatment>
