# Supplementary material for: Systematics of the seed beetle genus Decellebruchus Borowiec, 1987 (Coleoptera, Bruchidae)
Source: Zookeys. 2016 Apr 11;(579):59–81. doi: 10.3897/zookeys.579.7716 (PMC4829969; doi:10.3897/zookeys.579.7716)
Supplement: XML Treatment for Decellebruchus atrolineatus [file zookeys.579.7716-treatment2.xml]

<!DOCTYPE tp:taxon-treatment
  PUBLIC "-//TaxonX//DTD Taxonomic Treatment Publishing DTD v0 20100105//EN" "tax-treatment-NSO.dtd">
<tp:taxon-treatment xmlns:tp="http://www.plazi.org/taxpub"><tp:treatment-meta><kwd-group><label>Taxon classification</label><kwd><named-content content-type="kingdom">Animalia</named-content></kwd><kwd><named-content content-type="order">Coleoptera</named-content></kwd><kwd><named-content content-type="family">Bruchidae</named-content></kwd></kwd-group><mixed-citation publication-type="journal"><person-group><name><surname>Nápoles</surname><given-names>Jesús Romero</given-names></name></person-group><article-title>Systematics of the seed beetle genus <italic><tp:taxon-name><tp:taxon-name-part taxon-name-part-type="genus">Decellebruchus</tp:taxon-name-part></tp:taxon-name></italic> Borowiec, 1987 (<tp:taxon-name><tp:taxon-name-part taxon-name-part-type="order">Coleoptera</tp:taxon-name-part></tp:taxon-name>, <tp:taxon-name><tp:taxon-name-part taxon-name-part-type="family">Bruchidae</tp:taxon-name-part></tp:taxon-name>)</article-title><source>Zookeys</source><day>11</day><month>4</month><year>2016</year><volume>2016</volume><issue>579</issue><fpage>59</fpage><lpage>81</lpage><pub-id pub-id-type="doi">10.3897/zookeys.579.7716</pub-id></mixed-citation></tp:treatment-meta><tp:nomenclature><tp:taxon-name>
            <tp:taxon-name-part taxon-name-part-type="genus">Decellebruchus</tp:taxon-name-part>
            <tp:taxon-name-part taxon-name-part-type="species">atrolineatus</tp:taxon-name-part>
          </tp:taxon-name><tp:taxon-authority>(Pic, 1921)</tp:taxon-authority><tp:taxon-status xmlns:xlink="http://www.w3.org/1999/xlink" xlink:type="simple">comb. n.</tp:taxon-status><tp:nomenclature-citation-list><tp:nomenclature-citation><tp:taxon-name><tp:taxon-name-part taxon-name-part-type="genus">Bruchus</tp:taxon-name-part> <tp:taxon-name-part taxon-name-part-type="species">atrolineatus</tp:taxon-name-part></tp:taxon-name><comment> Pic, 1921: 15, <xref ref-type="bibr" rid="B35">1932</xref>: 36; <xref ref-type="bibr" rid="B8">Decelle 1951</xref>: 184, <xref ref-type="bibr" rid="B9">1961</xref>: 8, 1975a: 21 (comb. n.).</comment></tp:nomenclature-citation><tp:nomenclature-citation><tp:taxon-name><tp:taxon-name-part taxon-name-part-type="genus">Bruchidius</tp:taxon-name-part> <tp:taxon-name-part taxon-name-part-type="species">atrolineatus</tp:taxon-name-part></tp:taxon-name><comment>: <xref ref-type="bibr" rid="B40">Prevett 1961</xref>: 636, <xref ref-type="bibr" rid="B41">1967</xref>: 5, <xref ref-type="bibr" rid="B42">1971</xref>: 247; <xref ref-type="bibr" rid="B5">Booker 1967</xref>: 2; <xref ref-type="bibr" rid="B25">Luca 1968a</xref>: 188, <xref ref-type="bibr" rid="B26">1968b</xref>: 589; <xref ref-type="bibr" rid="B10">Decelle 1975a</xref>: 15; <xref ref-type="bibr" rid="B47">Southgate 1978</xref>: 219; <xref ref-type="bibr" rid="B2">Biemont et al. 1982</xref>: 2610; <xref ref-type="bibr" rid="B16">Hamon et al. 1982</xref>: 327; <xref ref-type="bibr" rid="B36">Pfaffenberger 1985</xref>: 3; <xref ref-type="bibr" rid="B14">Germain et al. 1987</xref>: 157; <xref ref-type="bibr" rid="B28">Monge et al. 1988</xref>: 297, <xref ref-type="bibr" rid="B29">1989</xref>: 95; <xref ref-type="bibr" rid="B17">Huignard et al. 1989</xref>: 197; <xref ref-type="bibr" rid="B39">Pouzat and Nammour 1989</xref>: 319; <xref ref-type="bibr" rid="B48">Udayagiri and Wadhi 1989</xref>: 119; <xref ref-type="bibr" rid="B23">Lenga et al. 1990</xref>: 79; <xref ref-type="bibr" rid="B15">Glitho and Huignard 1990</xref>: 195; <xref ref-type="bibr" rid="B37">Pfaffenberger and Monge 1991</xref>: 309; <xref ref-type="bibr" rid="B38">Pichard et al. 1991</xref>: 185; <xref ref-type="bibr" rid="B45">Shimada and Ishihara 1991</xref>: 289; <xref ref-type="bibr" rid="B7">Credland 1992</xref>: 1; <xref ref-type="bibr" rid="B18">Ishihara and Shimada 1995</xref>: 127; <xref ref-type="bibr" rid="B31">Ofuya and Credland 1996</xref>: 323; <xref ref-type="bibr" rid="B22">Kingsolver 1988</xref>; <xref ref-type="bibr" rid="B44">Sanon et al. 2005</xref>; <xref ref-type="bibr" rid="B24">Löbl and Smetana 2010</xref>: 341.</comment></tp:nomenclature-citation><tp:nomenclature-citation><tp:taxon-name><tp:taxon-name-part taxon-name-part-type="genus">Callosobruchus</tp:taxon-name-part> <tp:taxon-name-part taxon-name-part-type="species">atrolineatus</tp:taxon-name-part></tp:taxon-name><comment>: <xref ref-type="bibr" rid="B51">Zacher 1952</xref>: 465; <xref ref-type="bibr" rid="B46">Shomar 1963</xref>: 178.</comment></tp:nomenclature-citation><tp:nomenclature-citation><tp:taxon-name><tp:taxon-name-part taxon-name-part-type="genus">Bruchus</tp:taxon-name-part> <tp:taxon-name-part taxon-name-part-type="species">semiflabellatus</tp:taxon-name-part></tp:taxon-name><comment> Pic, 1931; <xref ref-type="bibr" rid="B4">Bondar 1936</xref>: 37 (syn.); <xref ref-type="bibr" rid="B21">Kingsolver and Silva 1991</xref>: 413 (syn.); <xref ref-type="bibr" rid="B48">Udayagiri and Wadhi 1989</xref>: 119.</comment></tp:nomenclature-citation><tp:nomenclature-citation><tp:taxon-name><tp:taxon-name-part taxon-name-part-type="genus">Acanthoscelides</tp:taxon-name-part> <tp:taxon-name-part taxon-name-part-type="species">semiflabellatus</tp:taxon-name-part></tp:taxon-name><comment>: <xref ref-type="bibr" rid="B3">Blackwelder 1946</xref>: 761.</comment></tp:nomenclature-citation><tp:nomenclature-citation><tp:taxon-name><tp:taxon-name-part taxon-name-part-type="genus">Callosobruchus</tp:taxon-name-part> <tp:taxon-name-part taxon-name-part-type="species">semiflabellatus</tp:taxon-name-part></tp:taxon-name><comment>: <xref ref-type="bibr" rid="B51">Zacher 1952</xref>: 465.</comment></tp:nomenclature-citation><tp:nomenclature-citation><tp:taxon-name><tp:taxon-name-part taxon-name-part-type="genus">Decellebruchus</tp:taxon-name-part> <tp:taxon-name-part taxon-name-part-type="species">atrolineatus</tp:taxon-name-part></tp:taxon-name><comment>: <xref ref-type="bibr" rid="B1">Anton 1994</xref>: 100; <xref ref-type="bibr" rid="B19">Kergoat et al. 2005</xref>: 605 (without indicating clearly new combination).</comment></tp:nomenclature-citation></tp:nomenclature-citation-list></tp:nomenclature><tp:treatment-sec sec-type="Description"><title>Description.</title><p>
            <bold>Male</bold> (Fig. <xref ref-type="fig" rid="F1">1a–b</xref>). Length (pronotum-elytra): 2.4–2.6 mm; width: 1.4–1.6 mm; maximum thoracic depth 1.5–1.7 mm. <bold>Color</bold>: Antennae with the first three segments yellowish, the rest dark or partially dark; head, prosternum, metasternum, base of meso-femur and meta-femora, and coxae dark; pronotum with two longitudinal dark bands, which may together form a dark spot; elyton variegate; pygidium with three pairs of dark spots, two apical, two median-lateral, and two basal; rest of body yellowish. <bold>Vestiture</bold>: Body with mixed yellowish and white pubescence; scutellum with whitish pubescence; fore coxa with a tuft of white setae; pygidium with yellowish and whitish pubescence forming a variegate pattern. <bold>Head</bold>: Short and broad, densely micropunctulate, frons with a strong median carina, distance between eyes 2.3.–3.3× as wide as eye width, eye cleft 0.60–0.71× its length by ocular sinus, posterior margin of eye protruding from adjacent surfaces, postocular lobe rounded and setose; distance from base of antennae to apex of labrum 0.39–0.55× as long as distance from upper limits of eyes to apex of labrum; antennomeres I–III filiform, IV subserrate, V–XI pectinate; antennomere II 2.8–3.8× as long as antennomere XI; antennomere VII 4.4–5.6× wider that long; antenna extending slightly beyond humerus. <bold>Prothorax</bold>: Subconical, without lateral carina; densely foveolate, disc convex, slightly gibbous before scutellum <!--PageBreak--><!--PageBreak-->and with shallow median channel; prosternal process narrow, triangular, acute, half as long as procoxae. <bold>Meso- and metathorax</bold>: Scutellum square, bidentate apically; elytral striae regular, striae 4 and 5 abbreviated basally by tubercle, humeri raised. <bold>Legs</bold>: First protarsomere 2.0–3.0× as long as second, first mesotarsomere 1.8–2.3× as long as second, first metatarsomere 2.6–3.0× as long as second; metacoxa densely punctate; hind femur constricted basally and apically, expanded medially to about width of coxa; without external carina ventrally; internal ventral carina with small subapical acuminate spine about half as long as width of tibial base; hind tibia straight, enlarged, with only mesal and ventral carinae; tibial corona with 4 spinules, mucro 0.10–0.13× as long as first tarsomere; without sinus at base of spine; first hind tarsomere with ventrolateral glabrous longitudinal carina. <bold>Abdomen</bold>: Pygidium vertical (Fig. <xref ref-type="fig" rid="F2">2</xref>); last sternite emarginate. <bold>Genitalia</bold>: Median lobe moderately long, ventral valve triangular and deeply arcuate, internal sac with many small spines or needles, without large sclerites (Fig. <xref ref-type="fig" rid="F3">3a</xref>); lateral lobes elongate, expanded at apex, cleft about 0.53 their length; basal strut an obsolete perpendicular keel (Fig. <xref ref-type="fig" rid="F3">3b</xref>). <bold>Female</bold> (Fig. <xref ref-type="fig" rid="F4">4a–b</xref>). Length (pronotum-elytra) 2.4–2.8 mm, width: 1.5–1.7 mm, Maximum thoracic depth 1.6–1.8 mm. Similar to male except antennae serrate; distance between eyes 1.8.–2.0× as wide as eye width; pygidium subvertical; last sternite not emarginate.</p><fig id="F1" position="float" orientation="portrait"><label>Figure 1.</label><caption><p>Male habitus of <italic><tp:taxon-name><tp:taxon-name-part taxon-name-part-type="genus">Decellebruchus</tp:taxon-name-part> <tp:taxon-name-part taxon-name-part-type="species">atrolineatus</tp:taxon-name-part></tp:taxon-name></italic>; <bold>a</bold> dorsal view <bold>b</bold> lateral view.</p></caption><graphic xmlns:xlink="http://www.w3.org/1999/xlink" xlink:href="zookeys-579-059-g001.jpg" position="float" orientation="portrait" xlink:type="simple" id="oo_84600.jpg"/></fig><fig id="F2" position="float" orientation="portrait"><label>Figure 2.</label><caption><p>Male pygidium of <italic><tp:taxon-name><tp:taxon-name-part taxon-name-part-type="genus">Decellebruchus</tp:taxon-name-part> <tp:taxon-name-part taxon-name-part-type="species">atrolineatus</tp:taxon-name-part></tp:taxon-name></italic>.</p></caption><graphic xmlns:xlink="http://www.w3.org/1999/xlink" xlink:href="zookeys-579-059-g002.jpg" position="float" orientation="portrait" xlink:type="simple" id="oo_84601.jpg"/></fig><fig id="F3" position="float" orientation="portrait"><label>Figure 3.</label><caption><p>Male genitalia of <italic><tp:taxon-name><tp:taxon-name-part taxon-name-part-type="genus">Decellebruchus</tp:taxon-name-part> <tp:taxon-name-part taxon-name-part-type="species">atrolineatus</tp:taxon-name-part></tp:taxon-name></italic>; <bold>a</bold> median lobe <bold>b</bold> lateral lobes.</p></caption><graphic xmlns:xlink="http://www.w3.org/1999/xlink" xlink:href="zookeys-579-059-g003.jpg" position="float" orientation="portrait" xlink:type="simple" id="oo_84602.jpg"/></fig><fig id="F4" position="float" orientation="portrait"><label>Figure 4.</label><caption><p>Female habitus of <italic><tp:taxon-name><tp:taxon-name-part taxon-name-part-type="genus">Decellebruchus</tp:taxon-name-part> <tp:taxon-name-part taxon-name-part-type="species">atrolineatus</tp:taxon-name-part></tp:taxon-name></italic>; <bold>a</bold> dorsal view <bold>b</bold> lateral view.</p></caption><graphic xmlns:xlink="http://www.w3.org/1999/xlink" xlink:href="zookeys-579-059-g004.jpg" position="float" orientation="portrait" xlink:type="simple" id="oo_84603.jpg"/></fig></tp:treatment-sec><tp:treatment-sec sec-type="material"><title>Material examined.</title><p>
            <bold>NAMIBIA</bold>: Rundu, <named-content xmlns:xlink="http://www.w3.org/1999/xlink" content-type="date" xlink:type="simple">28/V/2015</named-content>, T. Chauke, <named-content xmlns:xlink="http://www.w3.org/1999/xlink" content-type="dwc:verbatimCoordinates" xlink:type="simple"><named-content content-type="geo-json" specific-use="{&#34;type&#34;:&#34;Point&#34;,&#34;coordinates&#34;:[19.766667,-17.916667]}" xlink:type="simple">17°55’S 19°46’E</named-content></named-content>, reared seed <italic><tp:taxon-name><tp:taxon-name-part taxon-name-part-type="genus">Glycine</tp:taxon-name-part> <tp:taxon-name-part taxon-name-part-type="species">max</tp:taxon-name-part></tp:taxon-name></italic> (L.), intercepted at Pretoria SAAFQIS Plant Quarantine Station, South Africa, Sample Pta. 2811 (1 ex <named-content xmlns:xlink="http://www.w3.org/1999/xlink" content-type="dwc:institutional_code" xlink:type="simple">SANC</named-content>). Caprivi region, 2002, intercepted at Pretoria SAAFQIS Plant Quarantine Station, South Africa (70 ex <named-content xmlns:xlink="http://www.w3.org/1999/xlink" content-type="dwc:institutional_code" xlink:type="simple">SANC</named-content>). <bold>AFRICA</bold>: Intercepted at USA, 36/<named-content xmlns:xlink="http://www.w3.org/1999/xlink" content-type="date" xlink:type="simple">XII/2003</named-content>, reared seed <italic><tp:taxon-name><tp:taxon-name-part taxon-name-part-type="genus">Phaseolus</tp:taxon-name-part></tp:taxon-name></italic> sp. (3 ex, <named-content xmlns:xlink="http://www.w3.org/1999/xlink" content-type="dwc:institutional_code" xlink:type="simple">FSCA</named-content>); Intercepted at Atlanta, USA, <named-content xmlns:xlink="http://www.w3.org/1999/xlink" content-type="date" xlink:type="simple">10/IX/2006</named-content>, reared seed <italic><tp:taxon-name><tp:taxon-name-part taxon-name-part-type="genus">Phaseolus</tp:taxon-name-part> <tp:taxon-name-part taxon-name-part-type="species">vulgaris</tp:taxon-name-part></tp:taxon-name></italic> L. (1 ex., <named-content xmlns:xlink="http://www.w3.org/1999/xlink" content-type="dwc:institutional_code" xlink:type="simple">FSCA</named-content>). <bold>DEMOCRATIC REPUBLIC OF THE CONGO</bold>: N of Shaba Province, <named-content xmlns:xlink="http://www.w3.org/1999/xlink" content-type="date" xlink:type="simple">28/III/1980</named-content>, Whitecomb W.H., in cowpeas (1 ex., <named-content xmlns:xlink="http://www.w3.org/1999/xlink" content-type="dwc:institutional_code" xlink:type="simple">FSCA</named-content>). NIGERIA: Intercepted at USA, <named-content xmlns:xlink="http://www.w3.org/1999/xlink" content-type="date" xlink:type="simple">2/II/2004</named-content>, <italic><tp:taxon-name><tp:taxon-name-part taxon-name-part-type="genus">Phaseolus</tp:taxon-name-part></tp:taxon-name></italic> sp. (7 ex., <named-content xmlns:xlink="http://www.w3.org/1999/xlink" content-type="dwc:institutional_code" xlink:type="simple">FSCA</named-content>); Intercepted at USA, <named-content xmlns:xlink="http://www.w3.org/1999/xlink" content-type="date" xlink:type="simple">3/II/2004</named-content>, reared seed <italic><tp:taxon-name><tp:taxon-name-part taxon-name-part-type="genus">Phaseolus</tp:taxon-name-part></tp:taxon-name></italic> sp. (2 ex., <named-content xmlns:xlink="http://www.w3.org/1999/xlink" content-type="dwc:institutional_code" xlink:type="simple">CEAM</named-content>). <bold>MEXICO</bold>: Ocolome, El Fuerte, Sinaloa, <named-content xmlns:xlink="http://www.w3.org/1999/xlink" content-type="date" xlink:type="simple">21/I/2013</named-content>, Lugo G.G.A., reared seed <italic><tp:taxon-name><tp:taxon-name-part taxon-name-part-type="genus">Vigna</tp:taxon-name-part> <tp:taxon-name-part taxon-name-part-type="species">unguiculata</tp:taxon-name-part></tp:taxon-name></italic> (L.) WALP. (190 ex., <named-content xmlns:xlink="http://www.w3.org/1999/xlink" content-type="dwc:institutional_code" xlink:type="simple">CEAM</named-content>).</p></tp:treatment-sec><tp:treatment-sec sec-type="Host plants"><title>Host plants.</title><p>
            <italic><tp:taxon-name><tp:taxon-name-part taxon-name-part-type="genus">Dolichos</tp:taxon-name-part> <tp:taxon-name-part taxon-name-part-type="species">lablab</tp:taxon-name-part></tp:taxon-name></italic> L., <italic><tp:taxon-name><tp:taxon-name-part taxon-name-part-type="genus">Glycine</tp:taxon-name-part> <tp:taxon-name-part taxon-name-part-type="species">max</tp:taxon-name-part></tp:taxon-name></italic> (L.), <italic><tp:taxon-name><tp:taxon-name-part taxon-name-part-type="genus">Phaseolus</tp:taxon-name-part> <tp:taxon-name-part taxon-name-part-type="species">vulgaris</tp:taxon-name-part></tp:taxon-name></italic> L. <italic><tp:taxon-name><tp:taxon-name-part taxon-name-part-type="genus">Vigna</tp:taxon-name-part> <tp:taxon-name-part taxon-name-part-type="species">unguiculata</tp:taxon-name-part></tp:taxon-name></italic> (L.) Walp., <tp:taxon-name><tp:taxon-name-part taxon-name-part-type="genus">Vigna</tp:taxon-name-part> <tp:taxon-name-part taxon-name-part-type="species">unguiculata</tp:taxon-name-part> <tp:taxon-name-part taxon-name-part-type="infraspecific-rank">subsp.</tp:taxon-name-part> <tp:taxon-name-part taxon-name-part-type="subspecies">stenophylla</tp:taxon-name-part></tp:taxon-name> (Harv.) Maréchal &amp; Al., <tp:taxon-name><tp:taxon-name-part taxon-name-part-type="genus">Vigna</tp:taxon-name-part> <tp:taxon-name-part taxon-name-part-type="species">unguiculata</tp:taxon-name-part> <tp:taxon-name-part taxon-name-part-type="infraspecific-rank">subsp.</tp:taxon-name-part> <tp:taxon-name-part taxon-name-part-type="subspecies">unguiculata</tp:taxon-name-part></tp:taxon-name> (L.)Walp. (<tp:taxon-name><tp:taxon-name-part taxon-name-part-type="family">Fabaceae</tp:taxon-name-part></tp:taxon-name>). <xref ref-type="bibr" rid="B51">Zacher (1952)</xref> stated that <italic><tp:taxon-name><tp:taxon-name-part taxon-name-part-type="genus">Lablab</tp:taxon-name-part> <tp:taxon-name-part taxon-name-part-type="species">niger</tp:taxon-name-part></tp:taxon-name></italic> Medik. and <italic><tp:taxon-name><tp:taxon-name-part taxon-name-part-type="genus">Medicago</tp:taxon-name-part> <tp:taxon-name-part taxon-name-part-type="species">sativa</tp:taxon-name-part></tp:taxon-name></italic> L. are plant hosts of <italic><tp:taxon-name><tp:taxon-name-part taxon-name-part-type="genus">Decellebruchus</tp:taxon-name-part> <tp:taxon-name-part taxon-name-part-type="species">atrolineatus</tp:taxon-name-part></tp:taxon-name></italic>, however this information must be corroborated.</p></tp:treatment-sec><tp:treatment-sec sec-type="Distribution"><title>Distribution.</title><p>Algeria, Angola, Brazil, Burkina Faso, Cameroon, Central African Republic, Democratic Republic of the Congo, Egypt, Ethiopia, Gambia, Ghana, Jamaica, Kenya, Liberia, Mali, Mexico, Mozambique, Namibia, Niger, Nigeria, South Africa, Saudi Arabia, Senegal, Sudan, Tanzania, Uganda, United Kingdom, Yemen, Zanzibar.</p></tp:treatment-sec><tp:treatment-sec sec-type="Discussion"><title>Discussion.</title><p>
            <italic><tp:taxon-name><tp:taxon-name-part taxon-name-part-type="genus">Decellebruchus</tp:taxon-name-part> <tp:taxon-name-part taxon-name-part-type="species">atrolineatus</tp:taxon-name-part></tp:taxon-name></italic> has high economic importance, because it is a pest mainly in species in the genus <italic><tp:taxon-name><tp:taxon-name-part taxon-name-part-type="genus">Vigna</tp:taxon-name-part></tp:taxon-name></italic>. It is frequently found together with <italic><tp:taxon-name><tp:taxon-name-part taxon-name-part-type="genus">Callosobruchus</tp:taxon-name-part> <tp:taxon-name-part taxon-name-part-type="species">maculatus</tp:taxon-name-part></tp:taxon-name></italic> (F.). Large losses due to this insect are reported frequently in some countries of Africa, where those bruchids are endemic (<xref ref-type="bibr" rid="B5">Booker 1967</xref>, <xref ref-type="bibr" rid="B14">Germain et al. 1987</xref>, <xref ref-type="bibr" rid="B31">Ofuya and Credland 1996</xref>, <xref ref-type="bibr" rid="B44">Sanon et al. 2005</xref>).</p><!--PageBreak--><!--PageBreak--><!--PageBreak--></tp:treatment-sec><ref-list><ref id="B35"><mixed-citation xmlns:xlink="http://www.w3.org/1999/xlink" xlink:type="simple">
          <person-group><name name-style="western"><surname>Pic</surname><given-names>M</given-names></name></person-group> (<year>1932</year>) <article-title>Nouveautes diverses.</article-title> <source>Melanges Exotico-Entomologiques</source> <volume>59</volume>: <fpage>10</fpage>–<lpage>36</lpage>.</mixed-citation></ref><ref id="B8"><mixed-citation xmlns:xlink="http://www.w3.org/1999/xlink" xlink:type="simple">
          <person-group><name name-style="western"><surname>Decelle</surname><given-names>J</given-names></name></person-group> (<year>1951</year>) <article-title>Contribution a l”etude des <tp:taxon-name><tp:taxon-name-part taxon-name-part-type="family">Bruchidae</tp:taxon-name-part></tp:taxon-name> du Congo belge (<tp:taxon-name><tp:taxon-name-part taxon-name-part-type="order">Coleoptera</tp:taxon-name-part></tp:taxon-name>: <tp:taxon-name><tp:taxon-name-part taxon-name-part-type="clade">Phytophaga</tp:taxon-name-part></tp:taxon-name>).</article-title> <source>Revue de zoologie et de botanique africaines</source> <volume>45</volume>: <fpage>172</fpage>–<lpage>192</lpage>.</mixed-citation></ref><ref id="B9"><mixed-citation xmlns:xlink="http://www.w3.org/1999/xlink" xlink:type="simple">
          <person-group><name name-style="western"><surname>Decelle</surname><given-names>J</given-names></name></person-group> (<year>1961</year>) <source><tp:taxon-name><tp:taxon-name-part taxon-name-part-type="family">Bruchidae</tp:taxon-name-part></tp:taxon-name> (<tp:taxon-name><tp:taxon-name-part taxon-name-part-type="order">Coleoptera</tp:taxon-name-part></tp:taxon-name>, <tp:taxon-name><tp:taxon-name-part taxon-name-part-type="superfamily">Phytophagoidea</tp:taxon-name-part></tp:taxon-name>)</source>. <publisher-name>Parc National Albert- Mission G. F. Witte</publisher-name> (1933–1935) <volume>97</volume>(<issue>2</issue>): <fpage>5</fpage>–<lpage>10</lpage>.</mixed-citation></ref><ref id="B40"><mixed-citation xmlns:xlink="http://www.w3.org/1999/xlink" xlink:type="simple">
          <person-group><name name-style="western"><surname>Prevett</surname><given-names>PF</given-names></name></person-group> (<year>1961</year>) <article-title>Field infestation of cowpea (<italic><tp:taxon-name><tp:taxon-name-part taxon-name-part-type="genus">Vigna</tp:taxon-name-part> <tp:taxon-name-part taxon-name-part-type="species">unguiculata</tp:taxon-name-part></tp:taxon-name></italic>) pods by beetles of the families <tp:taxon-name><tp:taxon-name-part taxon-name-part-type="family">Bruchidae</tp:taxon-name-part></tp:taxon-name> and <tp:taxon-name><tp:taxon-name-part taxon-name-part-type="family">Curculionidae</tp:taxon-name-part></tp:taxon-name> in northern Nigeria.</article-title> <source>Bulletin of Entomological Research</source> <volume>52</volume>(<issue>4</issue>): <fpage>635</fpage>–<lpage>645</lpage>. doi: <ext-link xlink:type="simple" ext-link-type="doi" xlink:href="10.1017/S0007485300055668">10.1017/S0007485300055668</ext-link></mixed-citation></ref><ref id="B41"><mixed-citation xmlns:xlink="http://www.w3.org/1999/xlink" xlink:type="simple">
          <person-group><name name-style="western"><surname>Prevett</surname><given-names>PF</given-names></name></person-group> (<year>1967</year>) <article-title>Notes on the biology, food plants &amp; distribution of Nigerian <tp:taxon-name><tp:taxon-name-part taxon-name-part-type="family">Bruchidae</tp:taxon-name-part></tp:taxon-name> (<tp:taxon-name><tp:taxon-name-part taxon-name-part-type="order">Coleoptera</tp:taxon-name-part></tp:taxon-name>), with particular reference to the northern region.</article-title> <source>Bulletin of the Entomological Society of Nigeria</source> <volume>1</volume>: <fpage>3</fpage>–<lpage>6</lpage>.</mixed-citation></ref><ref id="B42"><mixed-citation xmlns:xlink="http://www.w3.org/1999/xlink" xlink:type="simple">
          <person-group><name name-style="western"><surname>Prevett</surname><given-names>PF</given-names></name></person-group> (<year>1971</year>) <article-title>The larva of some Nigerian <tp:taxon-name><tp:taxon-name-part taxon-name-part-type="family">Bruchidae</tp:taxon-name-part></tp:taxon-name> (<tp:taxon-name><tp:taxon-name-part taxon-name-part-type="order">Coleoptera</tp:taxon-name-part></tp:taxon-name>).</article-title> <source>Transactions of the Royal Entomological Society of London</source> <volume>123</volume>(<issue>3</issue>): <fpage>247</fpage>–<lpage>312</lpage>. doi: <ext-link xlink:type="simple" ext-link-type="doi" xlink:href="10.1111/j.1365-2311.1971.tb00845.x">10.1111/j.1365-2311.1971.tb00845.x</ext-link></mixed-citation></ref><ref id="B5"><mixed-citation xmlns:xlink="http://www.w3.org/1999/xlink" xlink:type="simple">
          <person-group><name name-style="western"><surname>Booker</surname><given-names>RH</given-names></name></person-group> (<year>1967</year>) <article-title>Observations on three bruchids associated with cowpea in northern Nigeria.</article-title> <source>Journal of Stored Products Research</source> <volume>3</volume>: <fpage>1</fpage>–<lpage>15</lpage>. doi: <ext-link xlink:type="simple" ext-link-type="doi" xlink:href="10.1016/0022-474X(67)90082-3">10.1016/0022-474X(67)90082-3</ext-link></mixed-citation></ref><ref id="B25"><mixed-citation xmlns:xlink="http://www.w3.org/1999/xlink" xlink:type="simple">
          <person-group><name name-style="western"><surname>Luca</surname><given-names>Y de</given-names></name></person-group> (<year>1968a</year>) <article-title>A propos de <italic><tp:taxon-name><tp:taxon-name-part taxon-name-part-type="genus">Bruchidius</tp:taxon-name-part> <tp:taxon-name-part taxon-name-part-type="species">atrolineatus</tp:taxon-name-part></tp:taxon-name></italic> (Pic) (<tp:taxon-name><tp:taxon-name-part taxon-name-part-type="order">Coleoptera</tp:taxon-name-part></tp:taxon-name>: <tp:taxon-name><tp:taxon-name-part taxon-name-part-type="family">Bruchidae</tp:taxon-name-part></tp:taxon-name>). Nouvelle description et remarques. Bulletin de l’I.F.A.N. T. XXX, sér.</article-title> <source>A,</source> <volume>1</volume>: <fpage>188</fpage>–<lpage>199</lpage>.</mixed-citation></ref><ref id="B26"><mixed-citation xmlns:xlink="http://www.w3.org/1999/xlink" xlink:type="simple">
          <person-group><name name-style="western"><surname>Luca</surname><given-names>Y de</given-names></name></person-group> (<year>1968b</year>) <article-title>La larve neonate de <italic><tp:taxon-name><tp:taxon-name-part taxon-name-part-type="genus">Bruchidius</tp:taxon-name-part> <tp:taxon-name-part taxon-name-part-type="species">atrolineatus</tp:taxon-name-part></tp:taxon-name></italic> (Pic) (<tp:taxon-name><tp:taxon-name-part taxon-name-part-type="order">Coleoptera</tp:taxon-name-part></tp:taxon-name>: <tp:taxon-name><tp:taxon-name-part taxon-name-part-type="family">Bruchidae</tp:taxon-name-part></tp:taxon-name>).</article-title> <source>Bulletin de l’I.F.A.N. T. XXX</source>, <series>sér. A</series>, <volume>2</volume>: <fpage>589</fpage>–<lpage>592</lpage>.</mixed-citation></ref><ref id="B10"><mixed-citation xmlns:xlink="http://www.w3.org/1999/xlink" xlink:type="simple">
          <person-group><name name-style="western"><surname>Decelle</surname><given-names>J</given-names></name></person-group> (<year>1975a</year>) <article-title>Les Coleopteres Bruchides d’Angola.</article-title> <source>Publicacoes culturais da Companhia de Diamantes de Angola</source> <volume>98</volume>: <fpage>13</fpage>–<lpage>32</lpage>.</mixed-citation></ref><ref id="B47"><mixed-citation xmlns:xlink="http://www.w3.org/1999/xlink" xlink:type="simple">
          <person-group><name name-style="western"><surname>Southgate</surname><given-names>BJ</given-names></name></person-group> (<year>1978</year>) <article-title>The importance of the <tp:taxon-name><tp:taxon-name-part taxon-name-part-type="family">Bruchidae</tp:taxon-name-part></tp:taxon-name> as pests of grain legumes, their distribution and control.</article-title> In: <person-group><name name-style="western"><surname>Singh</surname><given-names>SR</given-names></name><name name-style="western"><surname>van Emden</surname><given-names>HF</given-names></name><name name-style="western"><surname>Ajibola</surname><given-names>TT</given-names></name></person-group> (<role>Eds</role>) <source>Pests of Grain Legumes: Ecology and Control</source>. <publisher-name>Academy Press</publisher-name>, <publisher-loc>London</publisher-loc>, <fpage>219</fpage>–<lpage>229</lpage>.</mixed-citation></ref><ref id="B2"><mixed-citation xmlns:xlink="http://www.w3.org/1999/xlink" xlink:type="simple">
          <person-group><name name-style="western"><surname>Biemont</surname><given-names>JC</given-names></name><name name-style="western"><surname>Chauvin</surname><given-names>G</given-names></name><name name-style="western"><surname>Germain</surname><given-names>JF</given-names></name></person-group> (<year>1982</year>) <article-title>L’oeuf de <italic><tp:taxon-name><tp:taxon-name-part taxon-name-part-type="genus">Bruchidius</tp:taxon-name-part> <tp:taxon-name-part taxon-name-part-type="species">atrolineatus</tp:taxon-name-part></tp:taxon-name></italic> (Pic) et son systeme de fixation.</article-title> <source>Canadian Journal of Zoology</source> <volume>60</volume>: <fpage>2610</fpage>–<lpage>2615</lpage>. doi: <ext-link xlink:type="simple" ext-link-type="doi" xlink:href="10.1139/z82-335">10.1139/z82-335</ext-link></mixed-citation></ref><ref id="B16"><mixed-citation xmlns:xlink="http://www.w3.org/1999/xlink" xlink:type="simple">
          <person-group><name name-style="western"><surname>Hamon</surname><given-names>C</given-names></name><name name-style="western"><surname>Biemont</surname><given-names>JC</given-names></name><name name-style="western"><surname>Chauvin</surname><given-names>G</given-names></name></person-group> (<year>1982</year>) <article-title>Ultrastructure et fonction secretrice des cellules de la paroi oviductes lateraux chez <italic><tp:taxon-name><tp:taxon-name-part taxon-name-part-type="genus">Acanthoscelides</tp:taxon-name-part> <tp:taxon-name-part taxon-name-part-type="species">obtectus</tp:taxon-name-part></tp:taxon-name></italic> Say (<tp:taxon-name><tp:taxon-name-part taxon-name-part-type="order">Coleoptera</tp:taxon-name-part></tp:taxon-name>: <tp:taxon-name><tp:taxon-name-part taxon-name-part-type="family">Bruchidae</tp:taxon-name-part></tp:taxon-name>).</article-title> <source>International Journal of Insect Morphology and Embryology</source> <volume>11</volume>: <fpage>327</fpage>–<lpage>339</lpage>. doi: <ext-link xlink:type="simple" ext-link-type="doi" xlink:href="10.1016/0020-7322(82)90021-6">10.1016/0020-7322(82)90021-6</ext-link></mixed-citation></ref><ref id="B36"><mixed-citation xmlns:xlink="http://www.w3.org/1999/xlink" xlink:type="simple">
          <person-group><name name-style="western"><surname>Pfaffenberger</surname><given-names>GS</given-names></name></person-group> (<year>1985</year>) <article-title>Checklist of selected world species of described first and/or final larval instars.</article-title> <source>Coleopterists Bulletin</source> <volume>39</volume>(<issue>1</issue>): <fpage>1</fpage>–<lpage>6</lpage>.</mixed-citation></ref><ref id="B14"><mixed-citation xmlns:xlink="http://www.w3.org/1999/xlink" xlink:type="simple">
          <person-group><name name-style="western"><surname>Germain</surname><given-names>JF</given-names></name><name name-style="western"><surname>Monge</surname><given-names>JP</given-names></name><name name-style="western"><surname>Huignard</surname><given-names>J</given-names></name></person-group> (<year>1987</year>) <article-title>Development of two bruchid populations (<italic><tp:taxon-name><tp:taxon-name-part taxon-name-part-type="genus">Bruchidius</tp:taxon-name-part> <tp:taxon-name-part taxon-name-part-type="species">atrolineatus</tp:taxon-name-part></tp:taxon-name></italic> (Pic) and <italic><tp:taxon-name><tp:taxon-name-part taxon-name-part-type="genus">Callososbruchus</tp:taxon-name-part> <tp:taxon-name-part taxon-name-part-type="species">maculatus</tp:taxon-name-part></tp:taxon-name></italic>) (Fab.)) infesting stored cowpea (<italic><tp:taxon-name><tp:taxon-name-part taxon-name-part-type="genus">Vigna</tp:taxon-name-part> <tp:taxon-name-part taxon-name-part-type="species">unguiculata</tp:taxon-name-part></tp:taxon-name></italic> Walp) pods in Niger.</article-title> <source>Journal of Stored Products Research</source> <volume>23</volume>(<issue>3</issue>): <fpage>157</fpage>–<lpage>162</lpage>. doi: <ext-link xlink:type="simple" ext-link-type="doi" xlink:href="10.1016/0022-474X(87)90045-2">10.1016/0022-474X(87)90045-2</ext-link></mixed-citation></ref><ref id="B28"><mixed-citation xmlns:xlink="http://www.w3.org/1999/xlink" xlink:type="simple">
          <person-group><name name-style="western"><surname>Monge</surname><given-names>JP</given-names></name><name name-style="western"><surname>Germain</surname><given-names>JF</given-names></name><name name-style="western"><surname>Huignard</surname><given-names>J</given-names></name></person-group> (<year>1988</year>) <article-title>Importance des variations thermiques sur l’induction de la diapause reproductrice chez <italic><tp:taxon-name><tp:taxon-name-part taxon-name-part-type="genus">Bruchidius</tp:taxon-name-part> <tp:taxon-name-part taxon-name-part-type="species">atrolineatus</tp:taxon-name-part></tp:taxon-name></italic> Pic (Coleoptere <tp:taxon-name><tp:taxon-name-part taxon-name-part-type="family">Bruchidae</tp:taxon-name-part></tp:taxon-name>).</article-title> <source>Acta Oecologica</source> <volume>9</volume>(<issue>3</issue>): <fpage>297</fpage>–<lpage>307</lpage>.</mixed-citation></ref><ref id="B29"><mixed-citation xmlns:xlink="http://www.w3.org/1999/xlink" xlink:type="simple">
          <person-group><name name-style="western"><surname>Monge</surname><given-names>JP</given-names></name><name name-style="western"><surname>Lenga</surname><given-names>A</given-names></name><name name-style="western"><surname>Huignard</surname><given-names>J</given-names></name></person-group> (<year>1989</year>) <article-title>Induction of reproductive diapause in <italic><tp:taxon-name><tp:taxon-name-part taxon-name-part-type="genus">Bruchidius</tp:taxon-name-part> <tp:taxon-name-part taxon-name-part-type="species">atrolineatus</tp:taxon-name-part></tp:taxon-name></italic> during the dry season in a Sahelian zone.</article-title> <source>Entomologia Experimentalis et Applicata</source> <volume>53</volume>: <fpage>95</fpage>–<lpage>104</lpage>. do: <ext-link xlink:type="simple" ext-link-type="doi" xlink:href="10.1111/j.1570-7458.1989.tb01292.x">10.1111/j.1570-7458.1989.tb01292.x</ext-link></mixed-citation></ref><ref id="B17"><mixed-citation xmlns:xlink="http://www.w3.org/1999/xlink" xlink:type="simple">
          <person-group><name name-style="western"><surname>Huignard</surname><given-names>J</given-names></name><name name-style="western"><surname>Monge</surname><given-names>JP</given-names></name><name name-style="western"><surname>Germain</surname><given-names>JF</given-names></name></person-group> (<year>1989</year>) <article-title>Influence of thermoperiodic variations on the induction of the reproductive diapause of <italic><tp:taxon-name><tp:taxon-name-part taxon-name-part-type="genus">Bruchidius</tp:taxon-name-part> <tp:taxon-name-part taxon-name-part-type="species">atrolineatus</tp:taxon-name-part></tp:taxon-name></italic> (Pic) (<tp:taxon-name><tp:taxon-name-part taxon-name-part-type="order">Coleoptera</tp:taxon-name-part></tp:taxon-name>: <tp:taxon-name><tp:taxon-name-part taxon-name-part-type="family">Bruchidae</tp:taxon-name-part></tp:taxon-name>).</article-title> In: <person-group><name name-style="western"><surname>Tonner</surname><given-names>M</given-names></name><name name-style="western"><surname>Soldan</surname><given-names>T</given-names></name><name name-style="western"><surname>Bennetova</surname><given-names>B</given-names></name></person-group> (<role>Eds</role>) <source>Regulation of Insect Reproductionj</source>. <volume>IV</volume> <publisher-name>Academia Praha</publisher-name>, <publisher-loc>Praha</publisher-loc>, <fpage>197</fpage>–<lpage>207</lpage>.</mixed-citation></ref><ref id="B39"><mixed-citation xmlns:xlink="http://www.w3.org/1999/xlink" xlink:type="simple">
          <person-group><name name-style="western"><surname>Pouzat</surname><given-names>J</given-names></name><name name-style="western"><surname>Nammour</surname><given-names>D</given-names></name></person-group> (<year>1989</year>) <article-title>Electrophysiological investigations of sex pheromone reception and release in <italic><tp:taxon-name><tp:taxon-name-part taxon-name-part-type="genus">Bruchidius</tp:taxon-name-part> <tp:taxon-name-part taxon-name-part-type="species">atrolineatus</tp:taxon-name-part></tp:taxon-name></italic>.</article-title> <source>Physiological Entomology</source> <volume>14</volume>: <fpage>319</fpage>–<lpage>324</lpage>.</mixed-citation></ref><ref id="B48"><mixed-citation xmlns:xlink="http://www.w3.org/1999/xlink" xlink:type="simple">
          <person-group><name name-style="western"><surname>Udayagiri</surname><given-names>S</given-names></name><name name-style="western"><surname>Wadhi</surname><given-names>SR</given-names></name></person-group> (<year>1989</year>) <article-title>Catalog of <tp:taxon-name><tp:taxon-name-part taxon-name-part-type="family">Bruchidae</tp:taxon-name-part></tp:taxon-name>.</article-title> <source>Memoirs of the American Entomological Institute</source> <volume>45</volume>: <fpage>1</fpage>–<lpage>301</lpage>.</mixed-citation></ref><ref id="B23"><mixed-citation xmlns:xlink="http://www.w3.org/1999/xlink" xlink:type="simple">
          <person-group><name name-style="western"><surname>Lenga</surname><given-names>A</given-names></name><name name-style="western"><surname>Monge</surname><given-names>JP</given-names></name><name name-style="western"><surname>Huignard</surname><given-names>J</given-names></name></person-group> (<year>1990</year>) <article-title>Role des facteurs thermiques dans l’induction de la diapause reproductrice chez <italic><tp:taxon-name><tp:taxon-name-part taxon-name-part-type="genus">Bruchidius</tp:taxon-name-part> <tp:taxon-name-part taxon-name-part-type="species">atrolineatus</tp:taxon-name-part></tp:taxon-name></italic> Pic (Col: <tp:taxon-name><tp:taxon-name-part taxon-name-part-type="family">Bruchidae</tp:taxon-name-part></tp:taxon-name>).</article-title> <source>Regulation des cycles saisonniers chez les Invertebres.</source> <publisher-name>Dourdan</publisher-name> (<publisher-loc>France</publisher-loc>). <publisher-name>Ed. INRA</publisher-name>, <fpage>79</fpage>–<lpage>83</lpage>.</mixed-citation></ref><ref id="B15"><mixed-citation xmlns:xlink="http://www.w3.org/1999/xlink" xlink:type="simple">
          <person-group><name name-style="western"><surname>Glitho</surname><given-names>IA</given-names></name><name name-style="western"><surname>Huignard</surname><given-names>J</given-names></name></person-group> (<year>1990</year>) <article-title>A histological and ultrastructural comparison of the male accessory reproductive glands of diapausing and non-diapausing adults in <italic><tp:taxon-name><tp:taxon-name-part taxon-name-part-type="genus">Bruchidius</tp:taxon-name-part> <tp:taxon-name-part taxon-name-part-type="species">atrolineatus</tp:taxon-name-part></tp:taxon-name></italic> (Pic) (<tp:taxon-name><tp:taxon-name-part taxon-name-part-type="order">Coleoptera</tp:taxon-name-part></tp:taxon-name>: <tp:taxon-name><tp:taxon-name-part taxon-name-part-type="family">Bruchidae</tp:taxon-name-part></tp:taxon-name>).</article-title> <source>International Journal of Insect Morphology and Embryology</source> <volume>19</volume>: <fpage>195</fpage>–<lpage>209</lpage>. doi: <ext-link xlink:type="simple" ext-link-type="doi" xlink:href="10.1016/0020-7322(90)90005-A">10.1016/0020-7322(90)90005-A</ext-link></mixed-citation></ref><ref id="B37"><mixed-citation xmlns:xlink="http://www.w3.org/1999/xlink" xlink:type="simple">
          <person-group><name name-style="western"><surname>Pfaffenberger</surname><given-names>GS</given-names></name><name name-style="western"><surname>Monge</surname><given-names>JP</given-names></name></person-group> (<year>1991</year>) <article-title>Redescription of the larvae of <italic><tp:taxon-name><tp:taxon-name-part taxon-name-part-type="genus">Bruchidius</tp:taxon-name-part> <tp:taxon-name-part taxon-name-part-type="species">atrolineatus</tp:taxon-name-part></tp:taxon-name></italic> (Pic) (<tp:taxon-name><tp:taxon-name-part taxon-name-part-type="order">Coleoptera</tp:taxon-name-part></tp:taxon-name>: <tp:taxon-name><tp:taxon-name-part taxon-name-part-type="family">Bruchidae</tp:taxon-name-part></tp:taxon-name>: <tp:taxon-name><tp:taxon-name-part taxon-name-part-type="subfamily">Bruchinae</tp:taxon-name-part></tp:taxon-name>).</article-title> <source>Coleopterists Bulletin</source> <volume>45</volume>(<issue>4</issue>): <fpage>309</fpage>–<lpage>316</lpage>.</mixed-citation></ref><ref id="B38"><mixed-citation xmlns:xlink="http://www.w3.org/1999/xlink" xlink:type="simple">
          <person-group><name name-style="western"><surname>Pichard</surname><given-names>B</given-names></name><name name-style="western"><surname>Leroi</surname><given-names>B</given-names></name><name name-style="western"><surname>Bonet</surname><given-names>A</given-names></name></person-group> (<year>1991</year>) <article-title>Comparaison des cycles d’<italic><tp:taxon-name><tp:taxon-name-part taxon-name-part-type="genus">Acanthoscelides</tp:taxon-name-part> <tp:taxon-name-part taxon-name-part-type="species">obtectus</tp:taxon-name-part></tp:taxon-name></italic> et d’<italic><tp:taxon-name><tp:taxon-name-part taxon-name-part-type="genus">A.</tp:taxon-name-part> <tp:taxon-name-part taxon-name-part-type="species">obvelatus</tp:taxon-name-part></tp:taxon-name></italic> (Coleopteres: <tp:taxon-name><tp:taxon-name-part taxon-name-part-type="family">Bruchidae</tp:taxon-name-part></tp:taxon-name>) a Tepoztlan (Mexique).</article-title> <source>Acta Oecologica</source> <volume>12</volume>(<issue>2</issue>): <fpage>185</fpage>–<lpage>201</lpage>.</mixed-citation></ref><ref id="B45"><mixed-citation xmlns:xlink="http://www.w3.org/1999/xlink" xlink:type="simple">
          <person-group><name name-style="western"><surname>Shimada</surname><given-names>M</given-names></name><name name-style="western"><surname>Ishihara</surname><given-names>M</given-names></name></person-group> (<year>1991</year>) <article-title>Two types of overwintering larvae in a wild multivoltine bruchid, <italic><tp:taxon-name><tp:taxon-name-part taxon-name-part-type="genus">Kytorhinus</tp:taxon-name-part> <tp:taxon-name-part taxon-name-part-type="species">sharpianus</tp:taxon-name-part></tp:taxon-name></italic> Bridwell (<tp:taxon-name><tp:taxon-name-part taxon-name-part-type="order">Coleoptera</tp:taxon-name-part></tp:taxon-name>: <tp:taxon-name><tp:taxon-name-part taxon-name-part-type="family">Bruchidae</tp:taxon-name-part></tp:taxon-name>).</article-title> <source>Applied Entomology and Zoology</source> <volume>26</volume>(<issue>3</issue>): <fpage>289</fpage>–<lpage>297</lpage>.</mixed-citation></ref><ref id="B7"><mixed-citation xmlns:xlink="http://www.w3.org/1999/xlink" xlink:type="simple">
          <person-group><name name-style="western"><surname>Credland</surname><given-names>PF</given-names></name></person-group> (<year>1992</year>) <article-title>The structure of bruchid eggs may explain the ovicidal effect of oils.</article-title> <source>Journal of Stored Products Research</source> <volume>28</volume>(<issue>1</issue>): <fpage>1</fpage>–<lpage>9</lpage>. doi: <ext-link xlink:type="simple" ext-link-type="doi" xlink:href="10.1016/0022-474X(92)90025-L">10.1016/0022-474X(92)90025-L</ext-link></mixed-citation></ref><ref id="B18"><mixed-citation xmlns:xlink="http://www.w3.org/1999/xlink" xlink:type="simple">
          <person-group><name name-style="western"><surname>Ishihara</surname><given-names>M</given-names></name><name name-style="western"><surname>Shimada</surname><given-names>M</given-names></name></person-group> (<year>1995</year>) <article-title>Photoperiodic induction of larval diapause and temperature-dependent termination in a wild multivoltine bruchid, <italic><tp:taxon-name><tp:taxon-name-part taxon-name-part-type="genus">Kytorhinus</tp:taxon-name-part> <tp:taxon-name-part taxon-name-part-type="species">sharpianus</tp:taxon-name-part></tp:taxon-name></italic>.</article-title> <source>Entomologia Experimentalis et Applicata</source> <volume>75</volume>: <fpage>127</fpage>–<lpage>134</lpage>. doi: <ext-link xlink:type="simple" ext-link-type="doi" xlink:href="10.1111/j.1570-7458.1995.tb01918.x">10.1111/j.1570-7458.1995.tb01918.x</ext-link></mixed-citation></ref><ref id="B31"><mixed-citation xmlns:xlink="http://www.w3.org/1999/xlink" xlink:type="simple">
          <person-group><name name-style="western"><surname>Ofuya</surname><given-names>TI</given-names></name><name name-style="western"><surname>Credland</surname><given-names>PF</given-names></name></person-group> (<year>1996</year>) <article-title>The Ability of <italic><tp:taxon-name><tp:taxon-name-part taxon-name-part-type="genus">Bruchidius</tp:taxon-name-part> <tp:taxon-name-part taxon-name-part-type="species">atrolineatus</tp:taxon-name-part></tp:taxon-name></italic> (Pic) (<tp:taxon-name><tp:taxon-name-part taxon-name-part-type="order">Coleoptera</tp:taxon-name-part></tp:taxon-name>: <tp:taxon-name><tp:taxon-name-part taxon-name-part-type="family">Bruchidae</tp:taxon-name-part></tp:taxon-name>) to infest and damage seeds of different tropical legumes.</article-title> <source>Journal of Stored Products Research</source> <volume>32</volume>(<issue>4</issue>): <fpage>323</fpage>–<lpage>328</lpage>. doi: <ext-link xlink:type="simple" ext-link-type="doi" xlink:href="10.1016/S0022-474X(97)87176-7">10.1016/S0022-474X(97)87176-7</ext-link></mixed-citation></ref><ref id="B22"><mixed-citation xmlns:xlink="http://www.w3.org/1999/xlink" xlink:type="simple">
          <person-group><name name-style="western"><surname>Kingsolver</surname><given-names>JM</given-names></name></person-group> (<year>1988</year>) <source>Pests not known to occur in the United States, or of limited distribution, no. 95: African Cowpea Bruchid with a key to <tp:taxon-name><tp:taxon-name-part taxon-name-part-type="family">Bruchidae</tp:taxon-name-part></tp:taxon-name> of sored pulses.</source> <issue>APHIS-PPQ 81–53</issue>, <publisher-name>U.S. Department of Agriculture</publisher-name>, <fpage>1</fpage>–<lpage>10</lpage>.</mixed-citation></ref><ref id="B44"><mixed-citation xmlns:xlink="http://www.w3.org/1999/xlink" xlink:type="simple">
          <person-group><name name-style="western"><surname>Sanon</surname><given-names>A</given-names></name><name name-style="western"><surname>Dabiré</surname><given-names>C</given-names></name><name name-style="western"><surname>Ouedraogo</surname><given-names>AP</given-names></name><name name-style="western"><surname>Huignard</surname><given-names>J</given-names></name></person-group> (<year>2005</year>) <article-title>Field occurrence of bruchid pésts of cowpea and associated parasitoids in a sub humid zone of Burkina Faso: Importance on the infestatioon of two cowpea varieties at harvest.</article-title> <source>Plant Phatology Journal</source> <volume>4</volume>(<issue>1</issue>): <fpage>14</fpage>–<lpage>20</lpage>. doi: <ext-link xlink:type="simple" ext-link-type="doi" xlink:href="10.3923/ppj.2005.14.20">10.3923/ppj.2005.14.20</ext-link></mixed-citation></ref><ref id="B24"><mixed-citation xmlns:xlink="http://www.w3.org/1999/xlink" xlink:type="simple">
          <person-group><name name-style="western"><surname>Lobl</surname><given-names>I</given-names></name><name name-style="western"><surname>Smetana</surname><given-names>A</given-names></name></person-group> (<year>2010</year>) <source>Catalogue of Paleartic <tp:taxon-name><tp:taxon-name-part taxon-name-part-type="order">Coleoptera</tp:taxon-name-part></tp:taxon-name>. Vol. 6. <tp:taxon-name><tp:taxon-name-part taxon-name-part-type="superfamily">Chrysomeloidea</tp:taxon-name-part></tp:taxon-name></source>. <publisher-name>Apollo Books</publisher-name>, <fpage>339</fpage>–<lpage>353</lpage>.</mixed-citation></ref><ref id="B51"><mixed-citation xmlns:xlink="http://www.w3.org/1999/xlink" xlink:type="simple">
          <person-group><name name-style="western"><surname>Zacher</surname><given-names>F</given-names></name></person-group> (<year>1952</year>) <article-title>Die Nährpflanzen der Samenkäfer.</article-title> <source>Zeitschrift für angewandte Entomologie</source> <volume>33</volume>: <fpage>460</fpage>–<lpage>480</lpage>.</mixed-citation></ref><ref id="B46"><mixed-citation xmlns:xlink="http://www.w3.org/1999/xlink" xlink:type="simple">
          <person-group><name name-style="western"><surname>Shomar</surname><given-names>NF</given-names></name></person-group> (<year>1963</year>) <article-title>A monographic revision of the <tp:taxon-name><tp:taxon-name-part taxon-name-part-type="family">Bruchidae</tp:taxon-name-part></tp:taxon-name> of Egypt (U.A.R.) (<tp:taxon-name><tp:taxon-name-part taxon-name-part-type="order">Coleoptera</tp:taxon-name-part></tp:taxon-name>).</article-title> <source>Bulletin of the Entomological Society of Egypt</source> <volume>47</volume>: <fpage>141</fpage>–<lpage>196</lpage>.</mixed-citation></ref><ref id="B4"><mixed-citation xmlns:xlink="http://www.w3.org/1999/xlink" xlink:type="simple">
          <person-group><name name-style="western"><surname>Bondar</surname><given-names>G</given-names></name></person-group> (<year>1936</year>) <article-title>Notas biologicas sobre Bruchideos observados no Brazil.</article-title> <source>Rio de Janeiro Instituto de Biologia Vegetal. Arquivos</source> <volume>3</volume>(<issue>1</issue>): <fpage>7</fpage>–<lpage>44</lpage>.</mixed-citation></ref><ref id="B21"><mixed-citation xmlns:xlink="http://www.w3.org/1999/xlink" xlink:type="simple">
          <person-group><name name-style="western"><surname>Kingsolver</surname><given-names>JM</given-names></name><name name-style="western"><surname>Silva</surname><given-names>P</given-names></name></person-group> (<year>1991</year>) <article-title>Update of scientific names of <tp:taxon-name><tp:taxon-name-part taxon-name-part-type="family">Bruchidae</tp:taxon-name-part></tp:taxon-name> (<tp:taxon-name><tp:taxon-name-part taxon-name-part-type="order">Coleoptera</tp:taxon-name-part></tp:taxon-name>) listed by Bondar in “Notas Biologicas” (1931 and 1936).</article-title> <source>Anais da Sociedade Entomologica do Brasil</source> <volume>20</volume>(<issue>2</issue>): <fpage>411</fpage>–<lpage>415</lpage>.</mixed-citation></ref><ref id="B3"><mixed-citation xmlns:xlink="http://www.w3.org/1999/xlink" xlink:type="simple">
          <person-group><name name-style="western"><surname>Blackwelder</surname><given-names>RE</given-names></name></person-group> (<year>1946</year>) <article-title>Checklist of the coleopterous insects of Mexico, Central America, the West Indies, and South America.</article-title> <source>Bulletin of The United States National Museum</source> <volume>185</volume>(<issue>4</issue>): <fpage>551</fpage>–<lpage>763</lpage>. doi: <ext-link xlink:type="simple" ext-link-type="doi" xlink:href="10.5479/si.03629236.185.4">10.5479/si.03629236.185.4</ext-link></mixed-citation></ref><ref id="B1"><mixed-citation xmlns:xlink="http://www.w3.org/1999/xlink" xlink:type="simple">
          <person-group><name name-style="western"><surname>Anton</surname><given-names>KW</given-names></name></person-group> (<year>1994</year>) <article-title>The <tp:taxon-name><tp:taxon-name-part taxon-name-part-type="family">Bruchidae</tp:taxon-name-part></tp:taxon-name> (<tp:taxon-name><tp:taxon-name-part taxon-name-part-type="order">Coleoptera</tp:taxon-name-part></tp:taxon-name>) of Saudi Arabia, with descriptions of two new species.</article-title> <source>Fauna of Saudi Arabia</source> <volume>14</volume>: <fpage>97</fpage>–<lpage>104</lpage>.</mixed-citation></ref><ref id="B19"><mixed-citation xmlns:xlink="http://www.w3.org/1999/xlink" xlink:type="simple">
          <person-group><name name-style="western"><surname>Kergoat</surname><given-names>GJ</given-names></name><name name-style="western"><surname>Delobel</surname><given-names>A</given-names></name><name name-style="western"><surname>Fédière</surname><given-names>G</given-names></name><name name-style="western"><surname>Le Rü</surname><given-names>B</given-names></name><name name-style="western"><surname>Silvain</surname><given-names>JF</given-names></name></person-group> (<year>2005</year>) <article-title>Both host-plant phylogeny and chemistry have shaped the African seed-beetle radiation.</article-title> <source>Molecular Phylogenetics and Evolution</source> <volume>35</volume>: <fpage>602</fpage>–<lpage>611</lpage>. doi: <ext-link xlink:type="simple" ext-link-type="doi" xlink:href="10.1016/j.ympev.2004.12.024">10.1016/j.ympev.2004.12.024</ext-link></mixed-citation></ref></ref-list></tp:taxon-treatment>
