# Supplementary material for: Systematics of the seed beetle genus Decellebruchus Borowiec, 1987 (Coleoptera, Bruchidae)
Source: Zookeys. 2016 Apr 11;(579):59–81. doi: 10.3897/zookeys.579.7716 (PMC4829969; doi:10.3897/zookeys.579.7716)
Supplement: XML Treatment for Decellebruchus lunae [file zookeys.579.7716-treatment3.xml]

<!DOCTYPE tp:taxon-treatment
  PUBLIC "-//TaxonX//DTD Taxonomic Treatment Publishing DTD v0 20100105//EN" "tax-treatment-NSO.dtd">
<tp:taxon-treatment xmlns:tp="http://www.plazi.org/taxpub"><tp:treatment-meta><kwd-group><label>Taxon classification</label><kwd><named-content content-type="kingdom">Animalia</named-content></kwd><kwd><named-content content-type="order">Coleoptera</named-content></kwd><kwd><named-content content-type="family">Bruchidae</named-content></kwd></kwd-group><mixed-citation publication-type="journal"><person-group><name><surname>Nápoles</surname><given-names>Jesús Romero</given-names></name></person-group><article-title>Systematics of the seed beetle genus <italic><tp:taxon-name><tp:taxon-name-part taxon-name-part-type="genus">Decellebruchus</tp:taxon-name-part></tp:taxon-name></italic> Borowiec, 1987 (<tp:taxon-name><tp:taxon-name-part taxon-name-part-type="order">Coleoptera</tp:taxon-name-part></tp:taxon-name>, <tp:taxon-name><tp:taxon-name-part taxon-name-part-type="family">Bruchidae</tp:taxon-name-part></tp:taxon-name>)</article-title><source>Zookeys</source><day>11</day><month>4</month><year>2016</year><volume>2016</volume><issue>579</issue><fpage>59</fpage><lpage>81</lpage><pub-id pub-id-type="doi">10.3897/zookeys.579.7716</pub-id></mixed-citation></tp:treatment-meta><tp:nomenclature><tp:taxon-name>
            <tp:taxon-name-part taxon-name-part-type="genus">Decellebruchus</tp:taxon-name-part>
            <tp:taxon-name-part taxon-name-part-type="species">lunae</tp:taxon-name-part>
            <object-id xmlns:xlink="http://www.w3.org/1999/xlink" content-type="zoobank" xlink:type="simple">http://zoobank.org/4156F64D-289A-4C0E-BA2A-18A7FBD80F10</object-id>
          </tp:taxon-name><tp:taxon-authority>Romero</tp:taxon-authority><tp:taxon-status xmlns:xlink="http://www.w3.org/1999/xlink" xlink:type="simple">sp. n.</tp:taxon-status></tp:nomenclature><tp:treatment-sec sec-type="Type series"><title>Type series.</title><p>Holotype male, allotype female and two paratypes: M. Elgon, <bold>Kenya</bold>, <named-content xmlns:xlink="http://www.w3.org/1999/xlink" content-type="date" xlink:type="simple">20/I/1979</named-content>, 1900 m, Palm T. (<named-content xmlns:xlink="http://www.w3.org/1999/xlink" content-type="dwc:institutional_code" xlink:type="simple">MZLU</named-content>), one paratype same data, except <named-content xmlns:xlink="http://www.w3.org/1999/xlink" content-type="date" xlink:type="simple">22/I/1979</named-content>, 2010 m (<named-content xmlns:xlink="http://www.w3.org/1999/xlink" content-type="dwc:institutional_code" xlink:type="simple">MZLU</named-content>). One paratype: Kingsburg beach, Natal, <bold>South Africa</bold>, <named-content xmlns:xlink="http://www.w3.org/1999/xlink" content-type="date" xlink:type="simple">10/IV/1992</named-content>, O’Brien C.W., L.B. O’Brien &amp; G. Marshall (<named-content xmlns:xlink="http://www.w3.org/1999/xlink" content-type="dwc:institutional_code" xlink:type="simple">CEAM</named-content>).</p></tp:treatment-sec><tp:treatment-sec sec-type="Description"><title>Description.</title><p>
            <bold>Male</bold> (Fig. <xref ref-type="fig" rid="F5">5a–b</xref>). Length (pronotum-elytra): 2.0–2.13 mm; width: 1.13–1.25 mm; maximum thoracic depth 1.1–1.2 mm. <bold>Color</bold>: Antennae with first four segments and apex of last one yellowish, the rest dark or partially dark; body dark, except fore legs, middle legs, elytra, tibiae and tarsi of posterior legs yellowish; however, some specimens may vary from all body yellowish to dark. <bold>Vestiture</bold>: Body with mixed black, yellowish, and white pubescence; fore coxa with a tuft of white setae; pygidium with basal central spot of white pubescence. <bold>Head</bold>: Short and broad, densely micropunctulate, frons with a strong median carina, distance between eyes 1.95–2.8× as wide as eye width, eye cleft 0.60–0.71× its length by ocular sinus, posterior margin of eye protruding from adjacent surfaces, postocular lobe rounded and setose; distance from base of antennae to apex of labrum 0.45–0.53× as long as distance from upper limits of eyes to apex of labrum; antennomeres I–III filiform, IV subserrate, V–XI pectinate; antennomere II 2–2.0× as long as antennomere 11; antennomere VII 1.76–2.0× wider that long; antenna extending to mid body. <bold>Prothorax</bold>: Subconical, without lateral carina; densely foveolate, disc convex, indistinctly gibbous before scutellum and without shallow median channel; prosternal process narrow, triangular, acute, half as long as procoxae. <bold>Meso- and metathorax</bold>: Scutellum square, bidentate apically; elytra with strial punctures wider than the stria, striae 4 and 5 abbreviated basally by tubercle, humeri slightly raised. <bold>Legs</bold>: First protarsomere 1.33–1.79× as long as second, first mesotarsomere 2.0–2.1× as long as second, first metatarsomere 2.6–3.2× as long as second; metacoxa densely punctate; hind femur constricted basally and apically, expanded medially to about width of coxa; without external carina ventrally; internal ventral carina with subapical acuminate spine about as long as width of tibial base; hind tibia straight, enlarged, with complete set of carinae; tibial corona with one spinule, the others obsolete, mucro 0.18–0.24× as long as first tarsomere; without sinus at base of spine; first hind tarsomere with ventrolateral glabrous longitudinal carina. <bold>Abdomen</bold>: Pygidium vertical (Fig. <xref ref-type="fig" rid="F6">6</xref>); last sternite emarginate. <bold>Genitalia</bold>: Median lobe moderately long, ventral valve triangular and deeply arcuate, internal sac lined with many small spines, basal portion with a dentiform sclerite and a small spinules forming a triangle (Fig. <xref ref-type="fig" rid="F7">7a</xref>); lateral lobes elongate, expanded at apex, cleft about 0.73 their length; basal strut with a strong perpendicular keel (Fig. <xref ref-type="fig" rid="F7">7b</xref>). <bold>Female</bold> (Fig. <xref ref-type="fig" rid="F8">8a–b</xref>). Length (pronotum-elytra) 1.85–2.05 mm, width: 1.12–1.3 mm, Maximum thoracic depth 0.95–1.41 mm. Similar to male except antennae serrate; pygidium subvertical; last sternite not marginate.</p><fig id="F5" position="float" orientation="portrait"><label>Figure 5.</label><caption><p>Male habitus of <italic><tp:taxon-name><tp:taxon-name-part taxon-name-part-type="genus">Decellebruchus</tp:taxon-name-part> <tp:taxon-name-part taxon-name-part-type="species">lunae</tp:taxon-name-part></tp:taxon-name></italic>; <bold>a</bold> dorsal view <bold>b</bold> lateral view.</p></caption><graphic xmlns:xlink="http://www.w3.org/1999/xlink" xlink:href="zookeys-579-059-g005.jpg" position="float" orientation="portrait" xlink:type="simple" id="oo_84604.jpg"/></fig><fig id="F6" position="float" orientation="portrait"><label>Figure 6.</label><caption><p>Male pygidium of <italic><tp:taxon-name><tp:taxon-name-part taxon-name-part-type="genus">Decellebruchus</tp:taxon-name-part> <tp:taxon-name-part taxon-name-part-type="species">lunae</tp:taxon-name-part></tp:taxon-name></italic>.</p></caption><graphic xmlns:xlink="http://www.w3.org/1999/xlink" xlink:href="zookeys-579-059-g006.jpg" position="float" orientation="portrait" xlink:type="simple" id="oo_84605.jpg"/></fig><fig id="F7" position="float" orientation="portrait"><label>Figure 7.</label><caption><p>Male genitalia of <italic><tp:taxon-name><tp:taxon-name-part taxon-name-part-type="genus">Decellebruchus</tp:taxon-name-part> <tp:taxon-name-part taxon-name-part-type="species">lunae</tp:taxon-name-part></tp:taxon-name></italic>; <bold>a</bold> median lobe <bold>b</bold> lateral lobes.</p></caption><graphic xmlns:xlink="http://www.w3.org/1999/xlink" xlink:href="zookeys-579-059-g007.jpg" position="float" orientation="portrait" xlink:type="simple" id="oo_84606.jpg"/></fig><fig id="F8" position="float" orientation="portrait"><label>Figure 8.</label><caption><p>Female habitus of <italic><tp:taxon-name><tp:taxon-name-part taxon-name-part-type="genus">Decellebruchus</tp:taxon-name-part> <tp:taxon-name-part taxon-name-part-type="species">lunae</tp:taxon-name-part></tp:taxon-name></italic>; <bold>a</bold> dorsal view <bold>b</bold> lateral view.</p></caption><graphic xmlns:xlink="http://www.w3.org/1999/xlink" xlink:href="zookeys-579-059-g008.jpg" position="float" orientation="portrait" xlink:type="simple" id="oo_84607.jpg"/></fig></tp:treatment-sec><tp:treatment-sec sec-type="Host plant"><title>Host plant.</title><p>Unknown.</p><!--PageBreak--><!--PageBreak--><!--PageBreak--></tp:treatment-sec><tp:treatment-sec sec-type="Distribution"><title>Distribution.</title><p>Kenya and South Africa.</p></tp:treatment-sec><tp:treatment-sec sec-type="Etymology"><title>Etymology.</title><p>The specific epithet honors the grandaughter of the author, Luna Nereida Nila Romero.</p><!--PageBreak--></tp:treatment-sec><tp:treatment-sec sec-type="Diagnosis"><title>Diagnosis.</title><p>This species is included in the genus <italic><tp:taxon-name><tp:taxon-name-part taxon-name-part-type="genus">Decellebruchus</tp:taxon-name-part></tp:taxon-name></italic> because it presents all characters indicated in the diagnosis of the genus; also it can be separated from the other two species in the genus because the typical male pygidium, less strongly male antennae, unique armature of the internal sac of male genitalia, and lateral lobes of which bear a basal strut with a strong perpendicular keel.</p></tp:treatment-sec></tp:taxon-treatment>
