# Supplementary material for: Systematics of the seed beetle genus Decellebruchus Borowiec, 1987 (Coleoptera, Bruchidae)
Source: Zookeys. 2016 Apr 11;(579):59–81. doi: 10.3897/zookeys.579.7716 (PMC4829969; doi:10.3897/zookeys.579.7716)
Supplement: XML Treatment for Decellebruchus walkeri [file zookeys.579.7716-treatment4.xml]

<!DOCTYPE tp:taxon-treatment
  PUBLIC "-//TaxonX//DTD Taxonomic Treatment Publishing DTD v0 20100105//EN" "tax-treatment-NSO.dtd">
<tp:taxon-treatment xmlns:tp="http://www.plazi.org/taxpub"><tp:treatment-meta><kwd-group><label>Taxon classification</label><kwd><named-content content-type="kingdom">Animalia</named-content></kwd><kwd><named-content content-type="order">Coleoptera</named-content></kwd><kwd><named-content content-type="family">Bruchidae</named-content></kwd></kwd-group><mixed-citation publication-type="journal"><person-group><name><surname>Nápoles</surname><given-names>Jesús Romero</given-names></name></person-group><article-title>Systematics of the seed beetle genus <italic><tp:taxon-name><tp:taxon-name-part taxon-name-part-type="genus">Decellebruchus</tp:taxon-name-part></tp:taxon-name></italic> Borowiec, 1987 (<tp:taxon-name><tp:taxon-name-part taxon-name-part-type="order">Coleoptera</tp:taxon-name-part></tp:taxon-name>, <tp:taxon-name><tp:taxon-name-part taxon-name-part-type="family">Bruchidae</tp:taxon-name-part></tp:taxon-name>)</article-title><source>Zookeys</source><day>11</day><month>4</month><year>2016</year><volume>2016</volume><issue>579</issue><fpage>59</fpage><lpage>81</lpage><pub-id pub-id-type="doi">10.3897/zookeys.579.7716</pub-id></mixed-citation></tp:treatment-meta><tp:nomenclature><tp:taxon-name>
            <tp:taxon-name-part taxon-name-part-type="genus">Decellebruchus</tp:taxon-name-part>
            <tp:taxon-name-part taxon-name-part-type="species">walkeri</tp:taxon-name-part>
          </tp:taxon-name><tp:taxon-authority>(Pic, 1912)</tp:taxon-authority><tp:nomenclature-citation-list><tp:nomenclature-citation><tp:taxon-name><tp:taxon-name-part taxon-name-part-type="genus">Bruchus</tp:taxon-name-part> <tp:taxon-name-part taxon-name-part-type="species">figuratus</tp:taxon-name-part></tp:taxon-name><comment> Walker, 1859: 261 (homonymy); <xref ref-type="bibr" rid="B33">Pic 1913</xref>: 57; <xref ref-type="bibr" rid="B11">Decelle 1975b</xref>: 184; <xref ref-type="bibr" rid="B49">Vazirani 1975</xref>: 746; <xref ref-type="bibr" rid="B12">Decelle 1985</xref>: 75.</comment></tp:nomenclature-citation><tp:nomenclature-citation><tp:taxon-name><tp:taxon-name-part taxon-name-part-type="genus">Bruchus</tp:taxon-name-part> <tp:taxon-name-part taxon-name-part-type="species">walkeri</tp:taxon-name-part></tp:taxon-name><comment> Pic, 1912: 92 (replacement name), <xref ref-type="bibr" rid="B33">1913</xref>: 57; <xref ref-type="bibr" rid="B11">Decelle 1975b</xref>: 184; <xref ref-type="bibr" rid="B49">Vazirani 1975</xref>: 746; <xref ref-type="bibr" rid="B12">Decelle 1985</xref>: 76.</comment></tp:nomenclature-citation><tp:nomenclature-citation><tp:taxon-name><tp:taxon-name-part taxon-name-part-type="genus">Bruchidius</tp:taxon-name-part> <tp:taxon-name-part taxon-name-part-type="species">walkeri</tp:taxon-name-part></tp:taxon-name><comment>: <xref ref-type="bibr" rid="B11">Decelle 1975b</xref>: 184; <xref ref-type="bibr" rid="B12">Decelle 1985</xref>: 75.</comment></tp:nomenclature-citation><tp:nomenclature-citation><tp:taxon-name><tp:taxon-name-part taxon-name-part-type="genus">Spermophagus</tp:taxon-name-part> <tp:taxon-name-part taxon-name-part-type="species">figuratus</tp:taxon-name-part></tp:taxon-name><comment>: <xref ref-type="bibr" rid="B30">Motschulsky 1863</xref>: 519; <xref ref-type="bibr" rid="B11">Decelle 1975b</xref>: 185;</comment></tp:nomenclature-citation></tp:nomenclature-citation-list></tp:nomenclature><tp:treatment-sec sec-type="Description"><title>Description.</title><p>
            <bold>Male</bold> (Fig. <xref ref-type="fig" rid="F9">9a–b</xref>). Length (pronotum-elytra): 1.77–2.1 mm; width: 1.27–1.37 mm; maximum thoracic depth 1.07–1.32 mm. <bold>Color</bold>: Antennae with the first five segments and apex of the last one yellowish, the rest dark or partially dark; body dark, except fore legs, middle legs, part of elytra, and ventral portion of femora; however some specimens may vary from all body yellowish to dark. <bold>Vestiture</bold>: Body with mixed black, yellowish, and white pubescence; fore coxa with a tuft of white setae; pygidium with three basal spots of white pubescence, the lateral ones bigger than median. <bold>Head</bold>: Short and broad, densely micropunctulate, frons with a strong median carina, distance between eyes 1.53–3.3× as wide as eye width, eye cleft 0.57–0.8× its length by ocular sinus, posterior margin of eye protruding from adjacent surfaces, postocular lobe rounded and setose; distance from base of antennae to apex of labrum 0.38–0.47× as long as distance from upper limits of eyes to apex of labrum; antennomeres I–III filiform, IV subserrate, V–XI pectinate; antennomere II 2–2.0× as long as antennomere 11; antennomere VII 4.75–6.67× wider that long; antenna extending to mid body. <bold>Prothorax</bold>: Subconical, without lateral carina; densely foveolate, disc convex, lightly gibbous before scutellum and without shallow median channel; prosternal process narrow, triangular, acute, half as long as procoxa. <bold>Meso- and metathorax</bold>: Scutellum square, bidentate apically; elytra with striael punctures as wide as the stria, striae 4 and 5 abbreviated basally by tubercle, humeri slightly raised. <bold>Legs</bold>: First protarsomere 1.45–1.7× as long as second, first mesotarsomere 1.92–2.6× as long as second, first metatarsomere 2.86–3.4× as long as second; metacoxa densely punctate; hind femur constricted basally and apically, expanded medially to about width of metacoxa; without external carina ventrally; internal ventral carina with subapical acuminate spine about as long as width of tibial base, followed by 2 smaller spines; hind tibia straight, enlarged, with complete set of carinae; tibial corona with 4 spinules, mucro 0.11–0.16× as long as first tarsomere; without sinus at base of spine; first hind tarsomere with ventrolateral glabrous lon<!--PageBreak--><!--PageBreak--><!--PageBreak--><!--PageBreak-->gitudinal carina. <bold>Abdomen</bold>: Pygidium vertical (Fig. <xref ref-type="fig" rid="F10">10</xref>); last sternite emarginate. <bold>Genitalia</bold>: Median lobe moderately long, ventral valve triangular and deeply arcuate, internal sac lined with many small spines, basal portion with a small spinules forming a triangle (Fig. <xref ref-type="fig" rid="F11">11a</xref>); lateral lobes elongate, expanded at apex, cleft about 0.66 their length; basal strut with small perpendicular keel (Fig. <xref ref-type="fig" rid="F11">11b</xref>). <bold>Female</bold> (Fig. <xref ref-type="fig" rid="F12">12a–b</xref>). Length (pronotum-elytra) 1.95–2.8 mm, width: 1.25–1.8 mm, Maximum thoracic depth 1.12 mm. Similar to male except antennae serrate; pygidium subvertical; last sternite not marginate.</p><fig id="F9" position="float" orientation="portrait"><label>Figure 9.</label><caption><p>Male habitus of <italic><tp:taxon-name><tp:taxon-name-part taxon-name-part-type="genus">Decellebruchus</tp:taxon-name-part> <tp:taxon-name-part taxon-name-part-type="species">walkeri</tp:taxon-name-part></tp:taxon-name></italic>; <bold>a</bold> dorsal view <bold>b</bold> lateral view.</p></caption><graphic xmlns:xlink="http://www.w3.org/1999/xlink" xlink:href="zookeys-579-059-g009.jpg" position="float" orientation="portrait" xlink:type="simple" id="oo_84608.jpg"/></fig><fig id="F10" position="float" orientation="portrait"><label>Figure 10.</label><caption><p>Male pygidium of <italic><tp:taxon-name><tp:taxon-name-part taxon-name-part-type="genus">Decellebruchus</tp:taxon-name-part> <tp:taxon-name-part taxon-name-part-type="species">walkeri</tp:taxon-name-part></tp:taxon-name></italic>.</p></caption><graphic xmlns:xlink="http://www.w3.org/1999/xlink" xlink:href="zookeys-579-059-g010.jpg" position="float" orientation="portrait" xlink:type="simple" id="oo_84609.jpg"/></fig><fig id="F11" position="float" orientation="portrait"><label>Figure 11.</label><caption><p>Male genitalia of <italic><tp:taxon-name><tp:taxon-name-part taxon-name-part-type="genus">Decellebruchus</tp:taxon-name-part> <tp:taxon-name-part taxon-name-part-type="species">walkeri</tp:taxon-name-part></tp:taxon-name></italic>; <bold>a</bold> median lobe <bold>b</bold> lateral lobes.</p></caption><graphic xmlns:xlink="http://www.w3.org/1999/xlink" xlink:href="zookeys-579-059-g011.jpg" position="float" orientation="portrait" xlink:type="simple" id="oo_84610.jpg"/></fig><fig id="F12" position="float" orientation="portrait"><label>Figure 12.</label><caption><p>Female habitus of <italic><tp:taxon-name><tp:taxon-name-part taxon-name-part-type="genus">Decellebruchus</tp:taxon-name-part> <tp:taxon-name-part taxon-name-part-type="species">walkeri</tp:taxon-name-part></tp:taxon-name></italic>; <bold>a</bold> dorsal view <bold>b</bold> lateral view.</p></caption><graphic xmlns:xlink="http://www.w3.org/1999/xlink" xlink:href="zookeys-579-059-g012.jpg" position="float" orientation="portrait" xlink:type="simple" id="oo_84611.jpg"/></fig></tp:treatment-sec><tp:treatment-sec sec-type="material"><title>Material examined.</title><p>INDIA: Maharashtra, Lonavla, <named-content xmlns:xlink="http://www.w3.org/1999/xlink" content-type="date" xlink:type="simple">28/IV/2000</named-content>, 650 m, Pacholatko P. (1 ex., <named-content xmlns:xlink="http://www.w3.org/1999/xlink" content-type="dwc:institutional_code" xlink:type="simple">CEAM</named-content>). KENYA: M. Elgon, <named-content xmlns:xlink="http://www.w3.org/1999/xlink" content-type="date" xlink:type="simple">24/I/1979</named-content>, 1950 m, Palm T. (1 ex., <named-content xmlns:xlink="http://www.w3.org/1999/xlink" content-type="dwc:institutional_code" xlink:type="simple">MZLU</named-content>). SRI LANKA: Vayiriuttu, 5 mi W Trincomalee, Estern Prov., <named-content xmlns:xlink="http://www.w3.org/1999/xlink" content-type="date" xlink:type="simple">9/II/1962</named-content>, Lund University Ceylon Expedition, sweeping at teak plantation (1 ex., <named-content xmlns:xlink="http://www.w3.org/1999/xlink" content-type="dwc:institutional_code" xlink:type="simple">MZLU</named-content>); Kuda Oya, 15 mi S Wellawaya, Uva Prov., <named-content xmlns:xlink="http://www.w3.org/1999/xlink" content-type="date" xlink:type="simple">22/III/1962</named-content>, Brinck, Andersson &amp; Cederholm (2 ex., <named-content xmlns:xlink="http://www.w3.org/1999/xlink" content-type="dwc:institutional_code" xlink:type="simple">MZLU</named-content>); Yakkala, 18 mi NE Colombo Western Prov., <named-content xmlns:xlink="http://www.w3.org/1999/xlink" content-type="date" xlink:type="simple">26/III/1926</named-content>, Brinck, Andersson &amp; Cederholm, swept on vegetation at ditches in paddy fields (1 ex., <named-content xmlns:xlink="http://www.w3.org/1999/xlink" content-type="dwc:institutional_code" xlink:type="simple">MZLU</named-content>).</p></tp:treatment-sec><tp:treatment-sec sec-type="Host plant"><title>Host plant.</title><p>Unknown.</p></tp:treatment-sec><tp:treatment-sec sec-type="Distribution"><title>Distribution.</title><p>India, Kenya, Sri Lanka, Thailand.</p></tp:treatment-sec><tp:treatment-sec sec-type="Discussion"><title>Discussion.</title><p>There is little information about this species. At this time its host plants are unknown and only a few specimens were available for study; three of which were still named <italic><tp:taxon-name><tp:taxon-name-part taxon-name-part-type="genus">Bruchidius</tp:taxon-name-part> <tp:taxon-name-part taxon-name-part-type="species">walkeri</tp:taxon-name-part></tp:taxon-name></italic>.</p></tp:treatment-sec><ref-list><ref id="B33"><mixed-citation xmlns:xlink="http://www.w3.org/1999/xlink" xlink:type="simple">
          <person-group><name name-style="western"><surname>Pic</surname><given-names>M</given-names></name></person-group> (<year>1913</year>) <source><tp:taxon-name><tp:taxon-name-part taxon-name-part-type="family">Bruchidae</tp:taxon-name-part></tp:taxon-name>. Coleopterorum Catalogus</source>. <publisher-name>W. Junk</publisher-name>, <publisher-loc>Berlin</publisher-loc> <volume>55</volume>: <fpage>1</fpage>–<lpage>74</lpage>.</mixed-citation></ref><ref id="B11"><mixed-citation xmlns:xlink="http://www.w3.org/1999/xlink" xlink:type="simple">
          <person-group><name name-style="western"><surname>Decelle</surname><given-names>J</given-names></name></person-group> (<year>1975b</year>) <article-title><tp:taxon-name><tp:taxon-name-part taxon-name-part-type="order">Coleoptera</tp:taxon-name-part></tp:taxon-name>: <tp:taxon-name><tp:taxon-name-part taxon-name-part-type="family">Bruchidae</tp:taxon-name-part></tp:taxon-name> de Ceylan.</article-title> <source>Entomologica Scandinavica Supplement</source> <volume>4</volume>: <fpage>179</fpage>–<lpage>194</lpage>.</mixed-citation></ref><ref id="B49"><mixed-citation xmlns:xlink="http://www.w3.org/1999/xlink" xlink:type="simple">
          <person-group><name name-style="western"><surname>Vazirani</surname><given-names>TG</given-names></name></person-group> (<year>1975</year>) <article-title>A contribution to the knowledge of Oriental <tp:taxon-name><tp:taxon-name-part taxon-name-part-type="family">Bruchidae</tp:taxon-name-part></tp:taxon-name>.</article-title> <source>Journal of the Bombay Natural History Society</source> <volume>72</volume>(<issue>3</issue>): <fpage>740</fpage>–<lpage>757</lpage>.</mixed-citation></ref><ref id="B12"><mixed-citation xmlns:xlink="http://www.w3.org/1999/xlink" xlink:type="simple">
          <person-group><name name-style="western"><surname>Decelle</surname><given-names>J</given-names></name></person-group> (<year>1985</year>) <article-title>Synonymies et distribution geographique de <tp:taxon-name><tp:taxon-name-part taxon-name-part-type="family">Bruchidae</tp:taxon-name-part></tp:taxon-name> (<tp:taxon-name><tp:taxon-name-part taxon-name-part-type="order">Coleoptera</tp:taxon-name-part></tp:taxon-name>) asiatiques.</article-title> <source>Bulletin &amp; Annales de la Societe Royale Belge d’Entomologie</source> <volume>121</volume>: <fpage>75</fpage>–<lpage>79</lpage>.</mixed-citation></ref><ref id="B30"><mixed-citation xmlns:xlink="http://www.w3.org/1999/xlink" xlink:type="simple">
          <person-group><name name-style="western"><surname>Motschulsky</surname><given-names>TV</given-names></name></person-group> (<year>1863</year>) <article-title>Essai d’un catalogue des insectes de I’le Ceylan.</article-title> <source>Bulletin de la Société Impériale des Naturalistes de Moscou</source> <volume>36</volume>: <fpage>412</fpage>–<lpage>532</lpage>.</mixed-citation></ref></ref-list></tp:taxon-treatment>
